# Supplementary material for: Physicochemical Characterizations and Pharmacokinetic Evaluation of Pentazocine Solid Lipid Nanoparticles against Inflammatory Pain Model
Source: Pharmaceutics. 2022 Feb 14;14(2):409. doi: 10.3390/pharmaceutics14020409 (PMC8876599; doi:10.3390/pharmaceutics14020409)
Supplement: Supplementary file 1 [file pharmaceutics-14-00409-s001.zip]

Archive with 1 entries (1 files):
- pharmaceutics-1522124-SI.pdf
